# Supplementary material for: Longitudinal characterization of multispecies microbial populations recovered from spaceflight potable water
Source: NPJ Biofilms Microbiomes. 2021 Sep 6;7:70. doi: 10.1038/s41522-021-00240-5 (PMC8421509; doi:10.1038/s41522-021-00240-5)
Supplement: Supplementary file 2 — Supplementary Data 1 [file 41522_2021_240_MOESM2_ESM.xlsx]

## Sheet: Table S3
Supplementary Dataset 1. Antimicrobial sensitivity assessment measuring microbial survival. The complete antimicrobial susceptibility test results. The susceptibility scores are determined by the log-decrease of the tested strain (top row) at the antibiotics concentration (second columns). Ten-fold dilutions of a pure culture were plated on R2A agar media containing antimicrobial compound at spec…
		Ralstonia picketti	Ralstonia picketti	Ralstonia picketti	Ralstonia picketti	Ralstonia instdona	Ralstonia instdona	Ralstonia instdona		Cupriavidus metallidurans		Burkholderia (Bcc)	Burkholderia (Bcc)	Burkholderia	Burkholderia (Bcc)		Sphingomonas sanguinis	Sphingomonas sanguinis		Methylobacterium	Bradyrhizobium	Mesorhizobium		Staphylococcus epidermidis
Test	Concentration (𝜇g/ml)	2009-1	2012-2	2012-isolate	2014-3	2012-3	2012-isolate	2014-4		2009-3		2012-1	2014-1	2014-isolate	2014-2		2009-2	2012-4		2012-5	2014-5	2014-6		2014-7
Ampicillin	10	0	0	0	0	0	0	0		0		0	0	R	0		0	0		0	0	0		1
(AMP)	100	0	0	0	0	0	0	0		0		0	0	R	0		0	0		0	0	0		7
	1000	0	0	0	0	0	0	0		0		0	0	R	0		0	0		0	0	0		7
Carbenicillin (CAR)	100	5	7	0	7	0	R	0		6		0	0	R	0		0	0		1	6	7		7
Ceftriaxone	5	3	6	I	5	4	I	5		0		0	0	R	0		1	1		0	4	0		7
(CRO)	50	6	6	S	6	6	I	6		6		4	1	I	1		1	1		1	4	0		7
	500	7	7	S	7	7	NS	7		6		4	3	I	3		6	6		6	5	7		7
Vancomycin	1	0	0	R	0	0	R	0		0		0	0	R	0		0	0		0	0	0		5
(VAN)	10	0	0	R	0	0	R	0		0		0	0	R	0		7	7		0	0	0		7
	100	0	0	R	0	0	R	0		0		0	0	R	0		7	7		0	0	3		7
Polymyxin B	10	0	0	0	0	0	0	0		0		0	0	R	0		0	0		0	0	0		0
(PMB)	100	0	0	0	0	0	0	0		0		0	0	R	0		0	0		0	0	0		0
	120	0	0	0	0	0	0	0		1		0	0	R	0		1	1		0	0	0		7
	500	0	0	0	0	0	0	0		1		0	0	R	0		1	0		0	4	0		7
	600	0	0	0	0	0	0	0		1		0	0	R	0		1	0		0	4	0		7
	1200	0	0	0	0	0	0	0		4		0	1	R	0		1	1		0	4	1		7
Bacitracin	10	0	0	R	0	0	R	0		0		0	0	R	0		0	0		0	0	0		4
(BAC)	100	0	0	R	0	0	R	0		0		0	0	R	0		0	2		0	0	0		7
	1000	0	0	R	0	0	R	0		0		0	0	R	0		4	7		0	0	0		7
Crystal Violet	50	0	0	R	0	0	R	0		0		0	0	R	0		0	0		7	0	0		7
(CV)	100	2	5	I	3	3	R/I	1		0		0	0	R	0		0	0		7	0	0		7
	500	7	7	S	7	7	S	7		7		0	0	S	0		1	1		7	4	0		7
Hygromycin B	5	0	0	R	0	0	R	0		0		0	0	R	0		0	1		6	5	0		6
(HYGB)	50	0	0	R	0	0	R	0		0		0	0	R	0		6	5		7	6	1		7
	150	5	0	R	0	5	R	0		0		0	1	R	0		6	5		7	7	5		7
	300	7	2	I	0	6	I	0		0		0	6	I	5		7	6		7	7	6		7
	500	7	6	S	6	7	S	6		7		5	7	S	6		7	7		7	7	7		7
Streptomycin	10	0	0	R	0	0	R	0		0		0	0	R	0		0	0		5	5	0		7
(STR)	100	0	0	R	0	0	R	0		0		0	0	R	1		0	0		7	6	2		7
	500	0	0	R	0	7	R	0		0		0	4	I	4		0	0		7	7	4		7
	750	0	0	R	0	7	R	0		3		0	4	I	6		0	0		7	7	4		7
	1000	0	0	R	0	7	R	3		3		1	5	NS	7		1	1		7	7	7		7
	2000	0	0	NS	0	7	I	5		4		1	6	S	7		3	1		7	7	7		7
Gentamicin	1.5	0	0	R	0	0	R	0		0		0	0	R	0		0	0		0	4	0		7
(GEM)	15	0	0	R	0	0	R	0		0		0	0	R	0		2	0		7	4	0		7
	50	0	0	R	0	0	R	0		0		0	0	R	0		7	7		7	7	0		7
	100	1	0	I	0	0	R	0		0		0	0	I	3		7	7		7	7	4		7
	150	2	0	S	0	7	R	1		0		0	1	I	6		7	7		7	7	4		7
Kanamycin	5	0	0	R	0	0	R	0		0		0	0	R	0		6	5		7	1	0		7
(KAM)	25	5	0	R	0	6	R	0		0		0	3	I	3		7	7		7	6	0		7
	50	7	0	R	0	6	R	0		0		0	5	I	5		7	7		7	6	0		7
	100	7	6	R	6	7	I	6		0		4	7	S	7		7	7		7	6	0		7
	200	7	6	S	7	7	S	7		0		6	7	S	7		7	7		7	6	0		7
	500	7	7	S	7	7	S	7		7		7	7	S	7		7	7		7	6	6		7
Spectinomycin	5	0	0	R	0	0	R	0		0		−	−	−	−		0	0		7	2	1		2
(SPE)	50	1	0	R	0	7	R	7		0		0	0	I	0		1	1		7	6	5		6
	125	5	0	R	0	7	S	7		5		0	3	I	3		7	5		7	7	5		6
	250	7	0	R	0	7	S	7		7		0	5	I	5		7	6		7	7	5		6
	500	7	3	NS	0	7	S	7		7		0	6	S	7		7	7		7	7	5		7
Chloraphenicol	3	0	0	R	0	0	R	0		0		0	0	R	0		7	7		4	0	0		6
(CHL)	10	0	0	R	0	0	R	0		0		1	0	R	0		6	7		6	0	0		7
	20	1	0	R	0	0	R	0		0		3	0	I	2		6	7		7	0	2		7
	30	4	1	I	2	0	R	0		0		3	0	I	3		7	7		7	0	4		7
	50	5	6	NS	5	0	R	0		0		4	2	NS	4		7	7		7	0	4		7
	60	6	6	NS	7	0	R	0		0		5	2	NS	4		7	7		7	0	5		7
	75	7	6	S	7	0	R	1		2		6	3	NS	5		7	7		7	0	5		7
	100	7	7	S	7	3	R	3		5		6	4	NS	6		7	7		7	0	7		7
Tetracycline (TET)	20	7	7	S	7	0	R	0		7		0	0	R	0		7	7		7	6	5		6
Azithromycin	8	4	0	R	0	7	I	7		7		0	0	R	0		4	0		7	3	0		7
(AZM)	80	7	7	I	7	7	S	7		7		7	6	I	5		7	7		7	3	0		7
Rifampicin	3	1	4	I	3	2	I	0		3		0	0	R	0		7	7		7	5	0		7
(RIF)	30	6	7	S	7	5	S	7		6		6	5	I	6		7	7		7	5	4		7
	120	7	7	S	7	5	S	7		6		7	7	I	7		7	7		7	7	7		7
Naldixic Acid	3	0	0	R	0	0	R	0		0		0	0	R	0		0	0		0	0	0		0
(NAL)	30	0	0	R	0	0	R	0		4		3	2	I	1		0	0		0	0	0		0
	300	7	7	S	7	7	S	7		7		5	4	−	4		6	3		1	2	7		5
Levofloxacin	4	6	7	S	6	6	S	7		2		0	0	R	0		7	7		6	4	0		7
(LEV)	40	7	7	S	7	7	S	7		7		7	7	S	7		7	7		7	6	0		7
	400	7	7	S	7	7	S	7		7		7	7	S	7		7	7		7	7	0		7
Trimethoprim	1	0	0	R	0	0	R	0		0		0	0	R	0		2	1		0	0	0		0
(TMP )	3	6	1	R	3	4	I	5		1		4	1	I	4		5	5		0	0	0		0
	7.5	6	1	I	3	6	I	6		2		6	5	I	6		5	6		0	0	0		0
	10	6	2	I	3	6	I	6		2		6	6	I	6		6	6		0	0	0		0
	50	6	6	S	6	6	NS	6		4		6	6	I	6		6	6		0	0	0		0
	100	6	6	S	6	6	S	6		7		7	7	S	6		6	6		3	0	5		3
Cycloheximide (CHX)	1000	0	0	R	0	0	R	0		0		0	0	R	0		0	0		0	0	0		0
R2A + NaCl (%)	0.5	0	0	R	0	0	R	0		0		0	0	R	0		0	0		0	3	1		0
	1	0	0	R	0	0	R	0		0		0	0	R	0		0	1		0	7	1		0
	2	3	2	I	3	5	I	6		2		0	0	R	0		1	1		1	7	6		0
	3	7	7	S	7	7	S	7		7		5	4	I	4		7	7		7	7	7		0
	4	7	7	S	7	7	S	7		7		7	6	NS	6		7	7		7	7	7		0
	5	7	7	S	7	7	S	7		7		7	7	S	7		7	7		7	7	7		0
	6	7	7	S	7	7	S	7		7		7	7	S	7		7	7		7	7	7		0
	7.5	7	7	S	7	7	S	7		7		7	7	S	7		7	7		7	7	7		0
